# Supplementary material for: Self-Powered Triboelectric Nanogenerator for Security Applications
Source: Micromachines (Basel). 2023 Mar 1;14(3):592. doi: 10.3390/mi14030592 (PMC10056479; doi:10.3390/mi14030592)
Supplement: Supplementary file 1 [file micromachines-14-00592-s001.zip]

Archive with 1 entries (1 files):
- micromachines-2189280-supplementary.pdf
